# Supplementary material for: Intercalated PtCo Electrocatalyst of Vanadium Metal Oxide Increases Charge Density to Facilitate Hydrogen Evolution
Source: Molecules. 2024 Mar 28;29(7):1518. doi: 10.3390/molecules29071518 (PMC11013459; doi:10.3390/molecules29071518)
Supplement: Supplementary file 1 [file molecules-29-01518-s001.zip]

Archive with 1 entries (1 files):
- molecules-2869429-supplementary.pdf
